# Supplementary material for: Advancing noninvasive glioma classification with diffusion radiomics: Exploring the impact of signal intensity normalization
Source: Neurooncol Adv. 2024 Mar 22;6(1):vdae043. doi: 10.1093/noajnl/vdae043 (PMC11003539; doi:10.1093/noajnl/vdae043)
Supplement: vdae043_suppl_Supplementary_Material [file vdae043_suppl_Supplementary_Material.zip]

Archive with 11 entries (11 files):
- Supplementary_Figures_NOA-D-23-00171_R1.pdf
- Supplementary_Materials_and_Methods.docx
- Supplementary_Table_1.xlsx
- Supplementary_Table_2.xlsx
- Supplementary_Table_3.xlsx
- Supplementary_Table_4.xlsx
- Supplementary_Table_5.xlsx
- Supplementary_Table_6.xlsx
- Supplementary_Table_7.docx
- Supplementary_Table_8.docx
- Supplementary_Table_and_Figure_Legends.docx
