# Supplementary material for: Advancing noninvasive glioma classification with diffusion radiomics: Exploring the impact of signal intensity normalization
Source: Neurooncol Adv. 2024 Mar 22;6(1):vdae043. doi: 10.1093/noajnl/vdae043 (PMC11003539; doi:10.1093/noajnl/vdae043)
Supplement: vdae043_suppl_Supplementary_Material [file vdae043_suppl_Supplementary_Material.zip › Supplementary_Table_1.xlsx]

## Sheet: Tabelle1
Feature Class	Name of radiomic
	VoxelVolume
	SurfaceArea
	SurfaceVolumeRatio
	Compactness1
	Compactness2
	SphericalDisproportion
Shapebased	Sphericity
	Maximum3DDiameter
	MajorAxisLength
	MinorAxisLength
	LeastAxisLength
	Elongation
	Flatness
	Mean
	Variance
	Skewness
	Kurtosis
	Median
	Minimum
	10Percentile
	90Percentile
First Order Statistics	Maximum
	InterquartileRange
	Range
	MeanAbsoluteDeviation
	RobustMeanAbsoluteDeviation
	Energy
	RootMeanSquared
	Entropy
	Uniformity
	Autocorrelation
	JointAverage
	ClusterProminence
	ClusterShade
	ClusterTendency
	Contrast
	Correlation
	DifferenceAverage
	DifferenceEntropy
Gray Level Cooccurrence Matrix	DifferenceVariance
	JointEnergy
	JointEntropy
	Imc1
	Imc2
	Idm
	Idmn
	Id
	Idn
	InverseVariance
	MaximumProbability
	SumEntropy
	SumSquares
	SumAverage
	ShortRunEmphasis
	LongRunEmphasis
	LowGrayLevelRunEmphasis
	HighGrayLevelRunEmphasis
	ShortRunLowGrayLevelEmphasis
	ShortRunHighGrayLevelEmphasis
	LongRunLowGrayLevelEmphasis
Gray Level Run Length Matrix	LongRunHighGrayLevelEmphasis
	GrayLevelNonUniformity
	GrayLevelNonUniformityNormalized
	RunLengthNonUniformity
	RunLengthNonUniformityNormalized
	RunPercentage
	GrayLevelVariance
	RunVariance
	RunEntropy
	SmallAreaEmphasis
	LargeAreaEmphasis
	LowGrayLevelZoneEmphasis
	HighGrayLevelZoneEmphasis
	SmallAreaLowGrayLevelEmphasis
	SmallAreaHighGrayLevelEmphasis
	LargeAreaLowGrayLevelEmphasis
Gray Level Size Zone Matrix	LargeAreaHighGrayLevelEmphasis
	GrayLevelNonUniformity
	GrayLevelNonUniformityNormalized
	SizeZoneNonUniformity
	SizeZoneNonUniformityNormalized
	ZonePercentage
	GrayLevelVariance
	ZoneVariance
	ZoneEntropy
	SmallDependenceEmphasis
	LargeDependenceEmphasis
	LowGrayLevelEmphasis
	HighGrayLevelEmphasis
	SmallDependenceLowGrayLevelEmphasis
	SmallDependenceHighGrayLevelEmphasis
Gray Level Dependence Matrix	LargeDependenceLowGrayLevelEmphasis
	LargeDependenceHighGrayLevelEmphasis
	GrayLevelNonUniformity
	DependenceNonUniformity
	DependenceNonUniformityNormalized
	GrayLevelVariance
	DependenceVariance
	DependenceEntropy
	Coarseness
	Contrast
Neighbouring Gray Tone Difference Matrix	Busyness
	Complexity
	Strength
