# Supplementary material for: Advancing noninvasive glioma classification with diffusion radiomics: Exploring the impact of signal intensity normalization
Source: Neurooncol Adv. 2024 Mar 22;6(1):vdae043. doi: 10.1093/noajnl/vdae043 (PMC11003539; doi:10.1093/noajnl/vdae043)
Supplement: vdae043_suppl_Supplementary_Material [file vdae043_suppl_Supplementary_Material.zip › Supplementary_Table_2.xlsx]

## Sheet: Tabelle1
Model	Condition	Prediction Class	Sensitivity	Specificity	Accuracy	Accuracy 95% CI low	Accuracy 95% CI high
LR	Anatomical alone	IDH_mut_1p19qc	0.733333	0.831579	0.718182	0.636364	0.8
LR	Anatomical alone	IDH_mut_1p19qnc	0.666667	0.873684
LR	Anatomical alone	IDH_wt	0.725	0.9
LDA	Anatomical alone	IDH_mut_1p19qc	0.466667	0.821053	0.654545	0.572727	0.745455
LDA	Anatomical alone	IDH_mut_1p19qnc	0.6	0.810526	0.654545	0.572727	0.745455
LDA	Anatomical alone	IDH_wt	0.7	0.9	0.654545	0.572727	0.745455
KNN	Anatomical alone	IDH_mut_1p19qc	0.533333	0.821053	0.672727	0.590909	0.754545
KNN	Anatomical alone	IDH_mut_1p19qnc	0.666667	0.842105	0.672727	0.590909	0.754545
KNN	Anatomical alone	IDH_wt	0.7	0.866667	0.672727	0.590909	0.754545
CART	Anatomical alone	IDH_mut_1p19qc	0.6	0.726316	0.563636	0.472727	0.663636
CART	Anatomical alone	IDH_mut_1p19qnc	0.2	0.842105	0.563636	0.472727	0.663636
CART	Anatomical alone	IDH_wt	0.625	0.766667	0.563636	0.472727	0.663636
NB	Anatomical alone	IDH_mut_1p19qc	0.733333	0.842105	0.681818	0.6	0.763636
NB	Anatomical alone	IDH_mut_1p19qnc	0.6	0.821053	0.681818	0.6	0.763636
NB	Anatomical alone	IDH_wt	0.6875	0.9	0.681818	0.6	0.763636
SVM	Anatomical alone	IDH_mut_1p19qc	0.6	0.852632	0.718182	0.627273	0.8
SVM	Anatomical alone	IDH_mut_1p19qnc	0.466667	0.873684	0.718182	0.627273	0.8
SVM	Anatomical alone	IDH_wt	0.7875	0.833333	0.718182	0.627273	0.8
RF	Anatomical alone	IDH_mut_1p19qc	0.466667	0.8	0.672727	0.581818	0.763636
RF	Anatomical alone	IDH_mut_1p19qnc	0.466667	0.894737	0.672727	0.581818	0.763636
RF	Anatomical alone	IDH_wt	0.75	0.766667	0.672727	0.581818	0.763636
ET	Anatomical alone	IDH_mut_1p19qc	0.733333	0.789474	0.718182	0.627273	0.809091
ET	Anatomical alone	IDH_mut_1p19qnc	0.533333	0.926316	0.718182	0.627273	0.809091
ET	Anatomical alone	IDH_wt	0.75	0.866667	0.718182	0.627273	0.809091
XGBC	Anatomical alone	IDH_mut_1p19qc	0.6	0.821053	0.672727	0.581818	0.763636
XGBC	Anatomical alone	IDH_mut_1p19qnc	0.533333	0.873684	0.672727	0.581818	0.763636
XGBC	Anatomical alone	IDH_wt	0.7125	0.766667	0.672727	0.581818	0.763636
LR	Anatomical + ADC naiv	IDH_mut_1p19qc	0.6	0.810526	0.690909	0.609091	0.772727
LR	Anatomical + ADC naiv	IDH_mut_1p19qnc	0.533333	0.873684	0.690909	0.609091	0.772727
LR	Anatomical + ADC naiv	IDH_wt	0.7375	0.866667	0.690909	0.609091	0.772727
LDA	Anatomical + ADC naiv	IDH_mut_1p19qc	0.6	0.842105	0.7	0.618182	0.790909
LDA	Anatomical + ADC naiv	IDH_mut_1p19qnc	0.6	0.842105	0.7	0.618182	0.790909
LDA	Anatomical + ADC naiv	IDH_wt	0.7375	0.9	0.7	0.618182	0.790909
KNN	Anatomical + ADC naiv	IDH_mut_1p19qc	0.8	0.842105	0.745455	0.663636	0.827273
KNN	Anatomical + ADC naiv	IDH_mut_1p19qnc	0.666667	0.873684	0.745455	0.663636	0.827273
KNN	Anatomical + ADC naiv	IDH_wt	0.75	0.966667	0.745455	0.663636	0.827273
CART	Anatomical + ADC naiv	IDH_mut_1p19qc	0.533333	0.810526	0.545455	0.463636	0.645455
CART	Anatomical + ADC naiv	IDH_mut_1p19qnc	0.4	0.736842	0.545455	0.463636	0.645455
CART	Anatomical + ADC naiv	IDH_wt	0.575	0.766667	0.545455	0.463636	0.645455
NB	Anatomical + ADC naiv	IDH_mut_1p19qc	0.666667	0.831579	0.672727	0.590909	0.754545
NB	Anatomical + ADC naiv	IDH_mut_1p19qnc	0.6	0.810526	0.672727	0.590909	0.754545
NB	Anatomical + ADC naiv	IDH_wt	0.6875	0.933333	0.672727	0.590909	0.754545
SVM	Anatomical + ADC naiv	IDH_mut_1p19qc	0.666667	0.884211	0.772727	0.690909	0.854545
SVM	Anatomical + ADC naiv	IDH_mut_1p19qnc	0.466667	0.905263	0.772727	0.690909	0.854545
SVM	Anatomical + ADC naiv	IDH_wt	0.85	0.833333	0.772727	0.690909	0.854545
RF	Anatomical + ADC naiv	IDH_mut_1p19qc	0.533333	0.863158	0.727273	0.645455	0.809091
RF	Anatomical + ADC naiv	IDH_mut_1p19qnc	0.466667	0.915789	0.727273	0.645455	0.809091
RF	Anatomical + ADC naiv	IDH_wt	0.8125	0.7	0.727273	0.645455	0.809091
ET	Anatomical + ADC naiv	IDH_mut_1p19qc	0.6	0.821053	0.709091	0.627045	0.8
ET	Anatomical + ADC naiv	IDH_mut_1p19qnc	0.4	0.915789	0.709091	0.627045	0.8
ET	Anatomical + ADC naiv	IDH_wt	0.7875	0.766667	0.709091	0.627045	0.8
XGBC	Anatomical + ADC naiv	IDH_mut_1p19qc	0.4	0.842105	0.7	0.609091	0.781818
XGBC	Anatomical + ADC naiv	IDH_mut_1p19qnc	0.4	0.905263	0.7	0.609091	0.781818
XGBC	Anatomical + ADC naiv	IDH_wt	0.8125	0.7	0.7	0.609091	0.781818
LR	Antomical + ADC N4	IDH_mut_1p19qc	0.6	0.810526	0.7	0.618182	0.781818
LR	Antomical + ADC N4	IDH_mut_1p19qnc	0.6	0.873684	0.7	0.618182	0.781818
LR	Antomical + ADC N4	IDH_wt	0.7375	0.9	0.7	0.618182	0.781818
LDA	Antomical + ADC N4	IDH_mut_1p19qc	0.6	0.842105	0.718182	0.636364	0.8
LDA	Antomical + ADC N4	IDH_mut_1p19qnc	0.533333	0.863158	0.718182	0.636364	0.8
LDA	Antomical + ADC N4	IDH_wt	0.775	0.9	0.718182	0.636364	0.8
KNN	Antomical + ADC N4	IDH_mut_1p19qc	0.733333	0.842105	0.754545	0.672727	0.827273
KNN	Antomical + ADC N4	IDH_mut_1p19qnc	0.666667	0.894737	0.754545	0.672727	0.827273
KNN	Antomical + ADC N4	IDH_wt	0.775	0.933333	0.754545	0.672727	0.827273
CART	Antomical + ADC N4	IDH_mut_1p19qc	0.666667	0.747368	0.536364	0.454545	0.636364
CART	Antomical + ADC N4	IDH_mut_1p19qnc	0.466667	0.757895	0.536364	0.454545	0.636364
CART	Antomical + ADC N4	IDH_wt	0.525	0.866667	0.536364	0.454545	0.636364
NB	Antomical + ADC N4	IDH_mut_1p19qc	0.666667	0.831579	0.672727	0.590909	0.754545
NB	Antomical + ADC N4	IDH_mut_1p19qnc	0.6	0.810526	0.672727	0.590909	0.754545
NB	Antomical + ADC N4	IDH_wt	0.6875	0.933333	0.672727	0.590909	0.754545
SVM	Antomical + ADC N4	IDH_mut_1p19qc	0.733333	0.884211	0.781818	0.7	0.863636
SVM	Antomical + ADC N4	IDH_mut_1p19qnc	0.466667	0.905263	0.781818	0.7	0.863636
SVM	Antomical + ADC N4	IDH_wt	0.85	0.866667	0.781818	0.7	0.863636
RF	Antomical + ADC N4	IDH_mut_1p19qc	0.533333	0.831579	0.727273	0.645455	0.809091
RF	Antomical + ADC N4	IDH_mut_1p19qnc	0.6	0.915789	0.727273	0.645455	0.809091
RF	Antomical + ADC N4	IDH_wt	0.7875	0.8	0.727273	0.645455	0.809091
ET	Antomical + ADC N4	IDH_mut_1p19qc	0.733333	0.831579	0.718182	0.636136	0.809091
ET	Antomical + ADC N4	IDH_mut_1p19qnc	0.4	0.926316	0.718182	0.636136	0.809091
ET	Antomical + ADC N4	IDH_wt	0.775	0.733333	0.718182	0.636136	0.809091
XGBC	Antomical + ADC N4	IDH_mut_1p19qc	0.8	0.852632	0.754545	0.6725	0.836364
XGBC	Antomical + ADC N4	IDH_mut_1p19qnc	0.333333	0.947368	0.754545	0.6725	0.836364
XGBC	Antomical + ADC N4	IDH_wt	0.825	0.733333	0.754545	0.6725	0.836364
LR	Antomical + ADC N4/z-score	IDH_mut_1p19qc	0.666667	0.810526	0.745455	0.663636	0.827273
LR	Antomical + ADC N4/z-score	IDH_mut_1p19qnc	0.6	0.926316	0.745455	0.663636	0.827273
LR	Antomical + ADC N4/z-score	IDH_wt	0.7875	0.9	0.745455	0.663636	0.827273
LDA	Antomical + ADC N4/z-score	IDH_mut_1p19qc	0.666667	0.810526	0.736364	0.654545	0.818182
LDA	Antomical + ADC N4/z-score	IDH_mut_1p19qnc	0.6	0.926316	0.736364	0.654545	0.818182
LDA	Antomical + ADC N4/z-score	IDH_wt	0.775	0.866667	0.736364	0.654545	0.818182
KNN	Antomical + ADC N4/z-score	IDH_mut_1p19qc	0.666667	0.821053	0.754545	0.672727	0.8275
KNN	Antomical + ADC N4/z-score	IDH_mut_1p19qnc	0.666667	0.915789	0.754545	0.672727	0.8275
KNN	Antomical + ADC N4/z-score	IDH_wt	0.7875	0.933333	0.754545	0.672727	0.8275
CART	Antomical + ADC N4/z-score	IDH_mut_1p19qc	0.266667	0.789474	0.654545	0.563636	0.745455
CART	Antomical + ADC N4/z-score	IDH_mut_1p19qnc	0.6	0.863158	0.654545	0.563636	0.745455
CART	Antomical + ADC N4/z-score	IDH_wt	0.7375	0.833333	0.654545	0.563636	0.745455
NB	Antomical + ADC N4/z-score	IDH_mut_1p19qc	0.733333	0.810526	0.727273	0.645455	0.809091
NB	Antomical + ADC N4/z-score	IDH_mut_1p19qnc	0.666667	0.894737	0.727273	0.645455	0.809091
NB	Antomical + ADC N4/z-score	IDH_wt	0.7375	0.933333	0.727273	0.645455	0.809091
SVM	Antomical + ADC N4/z-score	IDH_mut_1p19qc	0.666667	0.842105	0.763636	0.681818	0.845455
SVM	Antomical + ADC N4/z-score	IDH_mut_1p19qnc	0.6	0.915789	0.763636	0.681818	0.845455
SVM	Antomical + ADC N4/z-score	IDH_wt	0.8125	0.9	0.763636	0.681818	0.845455
RF	Antomical + ADC N4/z-score	IDH_mut_1p19qc	0.8	0.852632	0.790909	0.709091	0.863636
RF	Antomical + ADC N4/z-score	IDH_mut_1p19qnc	0.666667	0.936842	0.790909	0.709091	0.863636
RF	Antomical + ADC N4/z-score	IDH_wt	0.8125	0.9	0.790909	0.709091	0.863636
ET	Antomical + ADC N4/z-score	IDH_mut_1p19qc	0.733333	0.831579	0.754545	0.672727	0.836364
ET	Antomical + ADC N4/z-score	IDH_mut_1p19qnc	0.466667	0.926316	0.754545	0.672727	0.836364
ET	Antomical + ADC N4/z-score	IDH_wt	0.8125	0.866667	0.754545	0.672727	0.836364
XGBC	Antomical + ADC N4/z-score	IDH_mut_1p19qc	0.6	0.831579	0.754545	0.672727	0.836364
XGBC	Antomical + ADC N4/z-score	IDH_mut_1p19qnc	0.6	0.915789	0.754545	0.672727	0.836364
XGBC	Antomical + ADC N4/z-score	IDH_wt	0.8125	0.9	0.754545	0.672727	0.836364
