# Supplementary material for: Advancing noninvasive glioma classification with diffusion radiomics: Exploring the impact of signal intensity normalization
Source: Neurooncol Adv. 2024 Mar 22;6(1):vdae043. doi: 10.1093/noajnl/vdae043 (PMC11003539; doi:10.1093/noajnl/vdae043)
Supplement: vdae043_suppl_Supplementary_Material [file vdae043_suppl_Supplementary_Material.zip › Supplementary_Table_3.xlsx]

## Sheet: Tabelle1
Model	Condition	Prediction Class	Sensitivity	Specificity	Accuracy	Accuracy 95% CI low	Accuracy 95% CI high
LR	Anatomical alone	IDH_mut_1p19qc	0.866667	0.771574	0.689487	0.645477	0.733496
LR	Anatomical alone	IDH_mut_1p19qnc	0.404762	0.935385	0.689487	0.645477	0.733496
LR	Anatomical alone	IDH_wt	0.758065	0.838384	0.689487	0.645477	0.733496
LDA	Anatomical alone	IDH_mut_1p19qc	0.666667	0.888325	0.740831	0.699267	0.782396
LDA	Anatomical alone	IDH_mut_1p19qnc	0.380952	0.889231	0.740831	0.699267	0.782396
LDA	Anatomical alone	IDH_wt	0.841935	0.737374	0.740831	0.699267	0.782396
KNN	Anatomical alone	IDH_mut_1p19qc	0.466667	0.875635	0.721271	0.677262	0.770171
KNN	Anatomical alone	IDH_mut_1p19qnc	0.47619	0.892308	0.721271	0.677262	0.770171
KNN	Anatomical alone	IDH_wt	0.803226	0.707071	0.721271	0.677262	0.770171
CART	Anatomical alone	IDH_mut_1p19qc	0.533333	0.609137	0.435208	0.383863	0.484108
CART	Anatomical alone	IDH_mut_1p19qnc	0.380952	0.830769	0.435208	0.383863	0.484108
CART	Anatomical alone	IDH_wt	0.445161	0.777778	0.435208	0.383863	0.484108
NB	Anatomical alone	IDH_mut_1p19qc	0.666667	0.888325	0.733496	0.689487	0.775061
NB	Anatomical alone	IDH_mut_1p19qnc	0.5	0.883077	0.733496	0.689487	0.775061
NB	Anatomical alone	IDH_wt	0.8	0.727273	0.733496	0.689487	0.775061
SVM	Anatomical alone	IDH_mut_1p19qc	0.666667	0.926396	0.792176	0.750611	0.831296
SVM	Anatomical alone	IDH_mut_1p19qnc	0.428571	0.938462	0.792176	0.750611	0.831296
SVM	Anatomical alone	IDH_wt	0.896774	0.636364	0.792176	0.750611	0.831296
RF	Anatomical alone	IDH_mut_1p19qc	0.733333	0.80203	0.726161	0.677262	0.767726
RF	Anatomical alone	IDH_mut_1p19qnc	0.488095	0.941538	0.726161	0.677262	0.767726
RF	Anatomical alone	IDH_wt	0.790323	0.848485	0.726161	0.677262	0.767726
ET	Anatomical alone	IDH_mut_1p19qc	0.8	0.862944	0.772616	0.731051	0.811736
ET	Anatomical alone	IDH_mut_1p19qnc	0.5	0.953846	0.772616	0.731051	0.811736
ET	Anatomical alone	IDH_wt	0.845161	0.757576	0.772616	0.731051	0.811736
XGBC	Anatomical alone	IDH_mut_1p19qc	0.733333	0.829949	0.696822	0.652751	0.738386
XGBC	Anatomical alone	IDH_mut_1p19qnc	0.559524	0.873846	0.696822	0.652751	0.738386
XGBC	Anatomical alone	IDH_wt	0.732258	0.838384	0.696822	0.652751	0.738386
LR	Anatomical + ADC naiv	IDH_mut_1p19qc	0.733333	0.890863	0.789731	0.750611	0.828851
LR	Anatomical + ADC naiv	IDH_mut_1p19qnc	0.5	0.950769	0.789731	0.750611	0.828851
LR	Anatomical + ADC naiv	IDH_wt	0.870968	0.727273	0.789731	0.750611	0.828851
LDA	Anatomical + ADC naiv	IDH_mut_1p19qc	0.666667	0.908629	0.797066	0.757946	0.836186
LDA	Anatomical + ADC naiv	IDH_mut_1p19qnc	0.357143	0.966154	0.797066	0.757946	0.836186
LDA	Anatomical + ADC naiv	IDH_wt	0.922581	0.636364	0.797066	0.757946	0.836186
KNN	Anatomical + ADC naiv	IDH_mut_1p19qc	0.8	0.878173	0.782396	0.743276	0.821516
KNN	Anatomical + ADC naiv	IDH_mut_1p19qnc	0.452381	0.953846	0.782396	0.743276	0.821516
KNN	Anatomical + ADC naiv	IDH_wt	0.870968	0.737374	0.782396	0.743276	0.821516
CART	Anatomical + ADC naiv	IDH_mut_1p19qc	0.666667	0.822335	0.599022	0.547677	0.647922
CART	Anatomical + ADC naiv	IDH_mut_1p19qnc	0.47619	0.778462	0.599022	0.547677	0.647922
CART	Anatomical + ADC naiv	IDH_wt	0.629032	0.777778	0.599022	0.547677	0.647922
NB	Anatomical + ADC naiv	IDH_mut_1p19qc	0.6	0.878173	0.704156	0.660147	0.748166
NB	Anatomical + ADC naiv	IDH_mut_1p19qnc	0.440476	0.852308	0.704156	0.660147	0.748166
NB	Anatomical + ADC naiv	IDH_wt	0.780645	0.747475	0.704156	0.660147	0.748166
SVM	Anatomical + ADC naiv	IDH_mut_1p19qc	0.466667	0.936548	0.819071	0.782396	0.858191
SVM	Anatomical + ADC naiv	IDH_mut_1p19qnc	0.380952	0.987692	0.819071	0.782396	0.858191
SVM	Anatomical + ADC naiv	IDH_wt	0.954839	0.545455	0.819071	0.782396	0.858191
RF	Anatomical + ADC naiv	IDH_mut_1p19qc	0.866667	0.862944	0.767726	0.73099	0.811736
RF	Anatomical + ADC naiv	IDH_mut_1p19qnc	0.5	0.935385	0.767726	0.73099	0.811736
RF	Anatomical + ADC naiv	IDH_wt	0.83871	0.808081	0.767726	0.73099	0.811736
ET	Anatomical + ADC naiv	IDH_mut_1p19qc	0.8	0.893401	0.816626	0.777506	0.853301
ET	Anatomical + ADC naiv	IDH_mut_1p19qnc	0.535714	0.966154	0.816626	0.777506	0.853301
ET	Anatomical + ADC naiv	IDH_wt	0.893548	0.777778	0.816626	0.777506	0.853301
XGBC	Anatomical + ADC naiv	IDH_mut_1p19qc	0.8	0.84264	0.731051	0.689487	0.772616
XGBC	Anatomical + ADC naiv	IDH_mut_1p19qnc	0.607143	0.886154	0.731051	0.689487	0.772616
XGBC	Anatomical + ADC naiv	IDH_wt	0.76129	0.888889	0.731051	0.689487	0.772616
LR	Antomical + ADC N4	IDH_mut_1p19qc	0.666667	0.928934	0.809291	0.772616	0.845966
LR	Antomical + ADC N4	IDH_mut_1p19qnc	0.511905	0.944615	0.809291	0.772616	0.845966
LR	Antomical + ADC N4	IDH_wt	0.896774	0.676768	0.809291	0.772616	0.845966
LDA	Antomical + ADC N4	IDH_mut_1p19qc	0.666667	0.923858	0.809291	0.772616	0.845966
LDA	Antomical + ADC N4	IDH_mut_1p19qnc	0.380952	0.966154	0.809291	0.772616	0.845966
LDA	Antomical + ADC N4	IDH_wt	0.932258	0.626263	0.809291	0.772616	0.845966
KNN	Antomical + ADC N4	IDH_mut_1p19qc	0.8	0.870558	0.772616	0.733496	0.814181
KNN	Antomical + ADC N4	IDH_mut_1p19qnc	0.369048	0.963077	0.772616	0.733496	0.814181
KNN	Antomical + ADC N4	IDH_wt	0.880645	0.69697	0.772616	0.733496	0.814181
CART	Antomical + ADC N4	IDH_mut_1p19qc	0.466667	0.857868	0.540342	0.493888	0.591687
CART	Antomical + ADC N4	IDH_mut_1p19qnc	0.47619	0.664615	0.540342	0.493888	0.591687
CART	Antomical + ADC N4	IDH_wt	0.56129	0.767677	0.540342	0.493888	0.591687
NB	Antomical + ADC N4	IDH_mut_1p19qc	0.6	0.883249	0.716381	0.674756	0.758007
NB	Antomical + ADC N4	IDH_mut_1p19qnc	0.5	0.855385	0.716381	0.674756	0.758007
NB	Antomical + ADC N4	IDH_wt	0.780645	0.767677	0.716381	0.674756	0.758007
SVM	Antomical + ADC N4	IDH_mut_1p19qc	0.4	0.949239	0.819071	0.779951	0.858191
SVM	Antomical + ADC N4	IDH_mut_1p19qnc	0.333333	0.990769	0.819071	0.779951	0.858191
SVM	Antomical + ADC N4	IDH_wt	0.970968	0.484848	0.819071	0.779951	0.858191
RF	Antomical + ADC N4	IDH_mut_1p19qc	0.733333	0.862944	0.767726	0.728606	0.809291
RF	Antomical + ADC N4	IDH_mut_1p19qnc	0.5	0.938462	0.767726	0.728606	0.809291
RF	Antomical + ADC N4	IDH_wt	0.845161	0.79798	0.767726	0.728606	0.809291
ET	Antomical + ADC N4	IDH_mut_1p19qc	0.733333	0.870558	0.792176	0.755501	0.833741
ET	Antomical + ADC N4	IDH_mut_1p19qnc	0.52381	0.966154	0.792176	0.755501	0.833741
ET	Antomical + ADC N4	IDH_wt	0.870968	0.777778	0.792176	0.755501	0.833741
XGBC	Antomical + ADC N4	IDH_mut_1p19qc	0.8	0.847716	0.745721	0.701711	0.784841
XGBC	Antomical + ADC N4	IDH_mut_1p19qnc	0.607143	0.895385	0.745721	0.701711	0.784841
XGBC	Antomical + ADC N4	IDH_wt	0.780645	0.89899	0.745721	0.701711	0.784841
LR	Antomical + ADC N4/z-score	IDH_mut_1p19qc	0.733333	0.870558	0.787286	0.750611	0.828851
LR	Antomical + ADC N4/z-score	IDH_mut_1p19qnc	0.321429	0.984615	0.787286	0.750611	0.828851
LR	Antomical + ADC N4/z-score	IDH_wt	0.916129	0.686869	0.787286	0.750611	0.828851
LDA	Antomical + ADC N4/z-score	IDH_mut_1p19qc	0.533333	0.883249	0.762836	0.721271	0.804401
LDA	Antomical + ADC N4/z-score	IDH_mut_1p19qnc	0.202381	0.984615	0.762836	0.721271	0.804401
LDA	Antomical + ADC N4/z-score	IDH_wt	0.925806	0.535354	0.762836	0.721271	0.804401
KNN	Antomical + ADC N4/z-score	IDH_mut_1p19qc	0.6	0.903553	0.801956	0.762836	0.838631
KNN	Antomical + ADC N4/z-score	IDH_mut_1p19qnc	0.452381	0.963077	0.801956	0.762836	0.838631
KNN	Antomical + ADC N4/z-score	IDH_wt	0.906452	0.686869	0.801956	0.762836	0.838631
CART	Antomical + ADC N4/z-score	IDH_mut_1p19qc	0.533333	0.77665	0.640587	0.594132	0.687042
CART	Antomical + ADC N4/z-score	IDH_mut_1p19qnc	0.25	0.910769	0.640587	0.594132	0.687042
CART	Antomical + ADC N4/z-score	IDH_wt	0.751613	0.69697	0.640587	0.594132	0.687042
NB	Antomical + ADC N4/z-score	IDH_mut_1p19qc	0.733333	0.911168	0.799511	0.760391	0.836186
NB	Antomical + ADC N4/z-score	IDH_mut_1p19qnc	0.47619	0.938462	0.799511	0.760391	0.836186
NB	Antomical + ADC N4/z-score	IDH_wt	0.890323	0.727273	0.799511	0.760391	0.836186
SVM	Antomical + ADC N4/z-score	IDH_mut_1p19qc	0.533333	0.936548	0.816626	0.775061	0.850856
SVM	Antomical + ADC N4/z-score	IDH_mut_1p19qnc	0.47619	0.941538	0.816626	0.775061	0.850856
SVM	Antomical + ADC N4/z-score	IDH_wt	0.922581	0.686869	0.816626	0.775061	0.850856
RF	Antomical + ADC N4/z-score	IDH_mut_1p19qc	0.733333	0.906091	0.816626	0.779951	0.850856
RF	Antomical + ADC N4/z-score	IDH_mut_1p19qnc	0.547619	0.938462	0.816626	0.779951	0.850856
RF	Antomical + ADC N4/z-score	IDH_wt	0.893548	0.818182	0.816626	0.779951	0.850856
ET	Antomical + ADC N4/z-score	IDH_mut_1p19qc	0.733333	0.888325	0.816626	0.775061	0.850856
ET	Antomical + ADC N4/z-score	IDH_mut_1p19qnc	0.535714	0.963077	0.816626	0.775061	0.850856
ET	Antomical + ADC N4/z-score	IDH_wt	0.896774	0.808081	0.816626	0.775061	0.850856
XGBC	Antomical + ADC N4/z-score	IDH_mut_1p19qc	0.733333	0.893401	0.787286	0.745721	0.823961
XGBC	Antomical + ADC N4/z-score	IDH_mut_1p19qnc	0.619048	0.901538	0.787286	0.745721	0.823961
XGBC	Antomical + ADC N4/z-score	IDH_wt	0.835484	0.868687	0.787286	0.745721	0.823961
