# Supplementary material for: Advancing noninvasive glioma classification with diffusion radiomics: Exploring the impact of signal intensity normalization
Source: Neurooncol Adv. 2024 Mar 22;6(1):vdae043. doi: 10.1093/noajnl/vdae043 (PMC11003539; doi:10.1093/noajnl/vdae043)
Supplement: vdae043_suppl_Supplementary_Material [file vdae043_suppl_Supplementary_Material.zip › Supplementary_Table_4.xlsx]

## Sheet: Tabelle1
for each AUC :
HD-data:
	anatomical WS	anaWS + ADC naiv	anaWS + ADC N4	anaWS + ADC N4/zscore
anatomical WS	/	0.137104	0.137104	0.279363
anaWS + ADC naiv	0.137104	/	0.279363	0.888243
anaWS + ADC N4	0.137104	0.279363	/	0.888243
anaWS + ADC N4/zscore	0.279363	0.888243	0.888243	/
UCSF-data:
	anatomical WS	anaWS + ADC naiv	anaWS + ADC N4	anaWS + ADC N4/zscore
anatomical WS	/	0.90509	0.929902	0.609974
anaWS + ADC naiv	0.90509	/	0.609974	0.609974
anaWS + ADC N4	0.929902	0.609974	/	0.609974
anaWS + ADC N4/zscore	0.609974	0.609974	0.609974	/
