# Supplementary material for: Advancing noninvasive glioma classification with diffusion radiomics: Exploring the impact of signal intensity normalization
Source: Neurooncol Adv. 2024 Mar 22;6(1):vdae043. doi: 10.1093/noajnl/vdae043 (PMC11003539; doi:10.1093/noajnl/vdae043)
Supplement: vdae043_suppl_Supplementary_Material [file vdae043_suppl_Supplementary_Material.zip › Supplementary_Table_5.xlsx]

## Sheet: Tabelle1
for each AUC :
HD-data:
	anatomical WS	anaWS + ADC naiv	anaWS + ADC N4	anaWS + ADC N4/zscore
anatomical WS	/	0.670917	0.648717	0.648717
anaWS + ADC naiv	0.670917	/	0.648717	0.648717
anaWS + ADC N4	0.648717	0.648717	/	0.648717
anaWS + ADC N4/zscore	0.648717	0.648717	0.648717	/
UCSF-data:
	anatomical WS	anaWS + ADC naiv	anaWS + ADC N4	anaWS + ADC N4/zscore
anatomical WS	/	0.64674	0.525364	0.0120024
anaWS + ADC naiv	0.64674	/	0.519003	0.0055125
anaWS + ADC N4	0.525364	0.519003	/	0.0055125
anaWS + ADC N4/zscore	0.0120024	0.0055125	0.0055125	/
