# Supplementary material for: Advancing noninvasive glioma classification with diffusion radiomics: Exploring the impact of signal intensity normalization
Source: Neurooncol Adv. 2024 Mar 22;6(1):vdae043. doi: 10.1093/noajnl/vdae043 (PMC11003539; doi:10.1093/noajnl/vdae043)
Supplement: vdae043_suppl_Supplementary_Material [file vdae043_suppl_Supplementary_Material.zip › Supplementary_Table_6.xlsx]

## Sheet: Tabelle1
for each AUC :
HD-data:
	anatomical WS	anaWS + ADC naiv	anaWS + ADC N4	anaWS + ADC N4/zscore
anatomical WS	/	0.0110893	0.0110893	0.0110893
anaWS + ADC naiv	0.0110893	/	0.527611	0.0739621
anaWS + ADC N4	0.0110893	0.527611	/	0.0739621
anaWS + ADC N4/zscore	0.0110893	0.0739621	0.0739621	/
UCSF-data:
	anatomical WS	anaWS + ADC naiv	anaWS + ADC N4	anaWS + ADC N4/zscore
anatomical WS	/	0.0822162	0.118398	<0.0001
anaWS + ADC naiv	0.0822162	/	0.372297	0.00111316
anaWS + ADC N4	0.118398	0.372297	/	0.00111316
anaWS + ADC N4/zscore	<0.0001	0.00111316	0.00111316	/
